# Supplementary material for: Autophagy-Enhancing Properties of Hedyotis diffusa Extracts in HaCaT Keratinocytes: Potential as an Anti-Photoaging Cosmetic Ingredient
Source: Molecules. 2025 Jan 10;30(2):261. doi: 10.3390/molecules30020261 (PMC11767327; doi:10.3390/molecules30020261)
Supplement: Supplementary file 1 [file molecules-30-00261-s001.zip]

Archive with 1 entries (1 files):
- molecules-3367006-supplementary.pdf
